# Supplementary material for: The Anti-Tumor Effect of the Newly Developed LAT1 Inhibitor JPH203 in Colorectal Carcinoma, According to a Comprehensive Analysis
Source: Cancers (Basel). 2023 Feb 22;15(5):1383. doi: 10.3390/cancers15051383 (PMC10000236; doi:10.3390/cancers15051383)
Supplement: Supplementary file 1 [file cancers-15-01383-s001.zip]

Archive with 1 entries (1 files):
- cancers-2190188-supplementary.pdf
